# Supplementary material for: Comparative Genomics Reveals Species-Specific Genes and Symbiotic Adaptations in Tricholoma matsutake
Source: J Fungi (Basel). 2024 Oct 29;10(11):746. doi: 10.3390/jof10110746 (PMC11595502; doi:10.3390/jof10110746)
Supplement: Supplementary file 1 [file jof-10-00746-s001.zip]

Archive with 1 entries (1 files):
- jof-3213415-supplementary.pdf
